# Supplementary material for: Controlled Fabrication of Bioactive Microtubes for Screening Anti-Tongue Squamous Cell Migration Drugs
Source: Front Chem. 2022 Jan 21;10:771027. doi: 10.3389/fchem.2022.771027 (PMC8813861; doi:10.3389/fchem.2022.771027)
Supplement: Supplementary file 4 [file DataSheet2.xlsx]

## Sheet: Sheet1
Figure 2
Qout=1000μl/min
Qin	Outer Diameter/μm			Inner Diameter/μm			Wall Thickness/μm
200	763.974	818.384	846.932	245.497	240.909	268.336	518.477	577.475	578.596
400	1204.58	1268.21	1291.56	404.545	563.93	436.577	800.035	704.284	854.98
600	1382.18	1186.44	1232.5	377.3	268.182	281.818	1004.88	918.26	950.679
800	1650.16	1545.62	1500.83	345.724	309.124	318.312	1304.43	1236.5	1182.52
1000	1491.47	1459.44	1504.55	268.22	304.681	272.879	1223.25	1154.76	1231.67
1200	1195.46	1150.08	1204.55	300.034	281.965	404.541	895.429	868.116	800.013
Qin=400μl/min
Qout	Outer Diameter/μm			Inner Diameter/μm			Wall Thickness/μm
200	1000.76	1073.35	1156.47	532.266	541.815	560.997	468.485	531.533	595.471
400	939.166	922.503	881.478	473.803	426.92	382.473	465.363	485.583	499.005
600	1038.31	922.744	927.175	560.635	565.86	570.622	477.673	356.884	356.553
800	877.21	776.967	842.901	369.321	274.093	358.411	507.889	502.874	484.49
1000	736.188	775.518	744.317	245.77	336.591	279.689	490.418	438.927	464.628
1200	681.788	634.005	669.26	286.326	264.194	306.685	395.462	369.811	362.575
Figure 5
	core				shell
Qcore/(Qcore+Qshell)	0.1	0.2	0.4	0.5
diameter/μm	172	234.009	307.883	350.023	600.12
	176.409	233.118	284.57	335.935	608.03
	176.102	216.333	291.986	347.333	568.127
Figure 6
Without ECM				percentage/%
live	142	104	181	44.5141	36.8794	50.2778
dead	177	178	179	55.4859	63.1206	49.7222
sum	319	282	360
With ECM
live	108	79	151	97.2973	98.75	96.7949
dead	3	1	5	2.7027	1.25	3.20513
sum	111	80	156
Figure 7
Aspirin
concentration/mM		0	0.1	0.2	0.4	0.8	1.6	3.2	C
12h	OD	1.013	1.045	0.9651	0.8567	0.8266	0.7307	0.6595	0.1736
		1.0069	0.9735	0.9222	0.8629	0.8083	0.7489	0.6236	0.1703
		0.9827	0.9413	0.8936	0.8498	0.8252	0.7339	0.7041	0.1771
	Cell viability/%	1	103.812	94.2935	81.3796	77.7937	66.3688	57.8866
		1	96.0077	89.8757	82.7875	76.2611	69.1609	54.1836
		1	94.861	88.9399	83.503	80.4494	69.1162	65.4171
24h	OD	1.2032	1.1387	1.0757	1.0205	0.9729	0.8307	0.5945	0.1827
		1.2742	1.1162	1.0792	1.1198	0.9725	0.8495	0.6094	0.178
		1.2617	1.1975	1.1427	1.084	1.0345	0.8974	0.6172	0.1765
	Cell viability/%	1	93.6796	87.5061	82.097	77.4326	63.4983	40.3528
		1	85.5866	82.2113	85.915	72.4777	61.2571	39.3541
		1	94.084	89.0343	83.6251	79.0638	66.4302	40.61
48h	OD	2.197	1.9649	1.9366	1.8311	1.5968	1.1702	0.515	0.17
		2.1774	2.0436	1.8986	1.9152	1.6695	1.2789	0.6658	0.1758
		2.205	1.8544	1.8172	1.9006	1.638	1.2366	0.6564	0.1697
	Cell viability/%	1	88.5496	87.1534	81.9487	70.3897	49.3439	17.0202
		1	93.3153	86.0711	86.9005	74.6253	55.1109	24.4804
		1	82.774	80.9463	85.044	72.1417	52.4198	23.9129
72h	OD	3.1333	2.8603	2.6753	2.9352	2.783	1.7773	0.6035	0.2041
		2.9783	3.1526	3.1498	2.9655	2.8499	2.2695	0.9613	0.1987
		3.0426	3.1082	3.3055	3.2774	3.027	2.3211	0.9687	0.1972
	Cell viability/%	1	90.68	84.3643	93.2371	88.0411	53.7075	13.6351
		1	106.271	106.17	99.5395	95.3806	74.4999	27.4356
		1	102.305	109.239	108.252	99.4517	74.6433	27.1139
Indomethacin
concentration/mM		0	0.1	0.2	0.4	0.8	1.6	C
12h	OD	0.9878	0.9413	0.8354	0.7779	0.7239	0.5977	0.173
		0.9219	0.987	0.9002	0.7644	0.6927	0.5763	0.1736
		0.9049	0.9157	0.8628	0.8078	0.7284	0.5819	0.175
	Cell viability/%	1	94.2931	81.296	74.2391	67.6117	52.1232
		1	108.7	97.1001	78.9523	69.3706	53.8153
		1	101.48	94.2321	86.6968	75.8186	55.7474
24h	OD	1.1869	1.1587	1.0065	0.9986	0.8906	0.7158	0.1877
		1.1808	0.9997	0.9734	0.9839	0.8698	0.6487	0.1878
		1.2075	1.0025	0.9743	0.938	0.8555	0.6518	0.1922
	Cell viability/%	1	97.1777	81.9456	81.1549	70.3463	52.8523
		1	81.7623	79.1138	80.1712	68.6808	46.4149
		1	79.8089	77.0314	73.4561	65.3304	45.2674
48h	OD	2.1952	1.9705	1.8261	1.5666	1.3724	1.0069	0.1746
		2.204	1.9259	1.7219	1.6741	1.3724	1.0157	0.1768
		2.1201	1.7918	1.804	1.5801	1.3357	0.9885	0.1743
	Cell viability/%	1	88.8795	81.7331	68.8904	59.2794	41.1907
		1	86.2816	76.2184	73.8605	58.9779	41.3822
		1	83.1278	83.7548	72.2479	59.6875	41.844
72h	OD	3.0264	2.8954	2.8223	2.5194	1.9906	1.3767	0.1833
		3.1403	2.8558	2.6894	2.5302	1.9018	1.3968	0.1811
		3.0898	2.6791	2.6543	2.5089	1.9063	1.3372	0.1808
	Cell viability/%	1	95.3924	92.8212	82.1673	63.5679	41.9753
		1	90.3859	84.7628	79.3829	58.1475	41.0821
		1	85.8818	85.0292	80.0309	59.3159	39.7525
Nimesulide
concentration/mM		0	0.01	0.05	0.25	1.25	C
24h	OD	1.1483	1.1683	1.0486	1.0138	1.0406	0.2182
		1.1807	1.1482	1.1139	1.104	1.0336	0.2046
		1.2132	1.2001	1.2515	1.1742	1.0221	0.2066
	Cell viability/%	1	102.15	89.2807	85.5392	88.4206
		1	96.6704	93.1564	92.1422	84.9298
		1	98.6986	103.805	96.1256	81.0153
48h	OD	1.7731	1.4946	1.5707	1.5273	1.1217	0.1987
		1.7033	1.5685	1.5589	1.523	1.151	0.1992
		1.6363	1.5217	1.5469	1.5246	1.0996	0.194
	Cell viability/%	1	0.823107	0.871443	0.843877	58.6255
		1	0.910378	0.903996	0.880128	63.2804
		1	0.920544	0.938016	0.922554	62.7886
72h	OD	2.6807	2.5609	2.5277	2.2593	1.4452	0.2122
		2.6833	2.4327	2.2876	2.2751	1.5283	0.2034
		2.822	2.4911	2.3894	2.2109	1.5679	0.196
	Cell viability/%	1	95.1468	93.8019	82.9289	49.9494
		1	89.8947	84.0437	83.5397	53.4255
		1	87.3991	83.5263	76.7289	52.243
Figure 8
Aspirin
	Scratch area			Wound closure area/%
concentration/mM	0	0.1	0.2	0	0.1	0.2
0 h	41.753	48.038	40.103
	51.618	48.471	39.857
	44.435	49.194	42.048
24 h	35.076	41.853	36.281	15.9917	12.8752	9.53046
	43.68	42.29	36.635	15.3784	12.752	8.0839
	37.295	42.516	37.438	16.0684	13.5748	10.9637
48 h	30.246	39.078	32.981	27.5597	18.6519	17.7593
	37.219	39.329	32.804	27.8953	18.8608	17.6958
	32.242	40.17	34.628	27.4401	18.3437	17.6465
72 h	29.72	37.328	32.215	28.8195	22.2948	19.6694
	36.955	38.695	32.377	28.4068	20.1688	18.7671
	31.846	38.529	33.81	28.3313	21.6795	19.5919
Indomethacin
	Scratch area			Wound closure area/%
concentration/mM	0	0.1	0.2	0	0.1	0.2
0 h	32.6857	35.2434	39.1363
	37.6846	33.1263	39.9763
	37.4796	35.7058	37.5243
24 h	27.5283	30.9162	34.8859	15.7788	12.278	10.8605
	33.0774	29.1003	35.3187	12.2257	12.1535	11.6509
	31.7351	31.3232	35.1931	15.327	12.2742	6.21251
48 h	24.9538	29.0351	33.8413	23.6553	17.6155	13.5296
	29.3524	28.7281	33.1411	22.1104	13.2771	17.0981
	28.3993	29.8488	34.8548	24.2273	16.4035	7.11406
72 h	22.0914	27.9602	31.1303	32.4126	20.6654	20.4567
	24.6713	27.1303	32.1769	34.5321	18.1004	19.5101
	24.5261	28.2503	33.5578	34.5615	20.8804	10.5705
Nimesulide
	Scratch area				Wound closure area/%
concentration/mM	0	0.01	0.05	0.25	0	0.01	0.05	0.25
0 h	38.5656	40.9039	47.6493	57.7655
	39.4014	41.04	48.8553	58.8702
	51.6203	52.0791	40.0835	34.1096
24 h	34.0424	36.3213	42.2747	56.8007	11.7286	11.2033	11.2795	1.6702
	37.543	38.1867	43.3805	56.3588	4.71658	6.95249	11.2062	4.266
	46.99	47.5112	36.2662	30.9095	8.96992	8.77108	9.52337	9.38182
48 h	30.78	32.8685	41.2854	56.5454	20.1879	19.6446	13.3557	2.11216
	33.911	34.8083	42.3222	56.2198	13.9345	15.1845	13.3723	4.50211
	43.9597	45.2729	34.1069	30.6149	14.8403	13.069	14.9104	10.2455
72 h	24.948	29.3677	38.9361	54.2603	35.3102	28.2032	18.2861	6.06798
	28.7262	31.3177	39.4348	55.1352	27.0935	23.6898	19.2825	6.34447
	38.4805	41.4425	32.8448	30.0542	25.4547	20.4239	18.0591	11.8893
Figure 10
Aspirin
Group 1				Group 2				Group 3
control		aspirin		control		aspirin		control		aspirin
x axis	y axis	x axis	y axis	x axis	y axis	x axis	y axis	x axis	y axis	x axis	y axis
-180.003	199.003	43.012	167.003	227.002	-19.026	70	187.003	39.013	170	56.009	166.003
-60.008	236.002	127.004	206.002	199.003	49	161	171	214.002	5	184.003	113
-40	171.003	200.01	154.003	197	58.009	177	166.003	138	182.011	191.003	119.017
-11.045	196.003	205.01	116.017	170.003	167	220	43			199.003	74
-10	146	230	126	142	74	138	183.003
-25	128	242	105.005	115	83.006	182.003	189
-26	73			151	99.005
6.325	188			45.025	94.505
19.026	189.003			166	166
19.026	203.002			140.006	205.127
69	189.003			40.7	157.916
92.005	162			29	233.002
94	99.005			-60.008	169
172	75			-92.416	188.185
244.008	-44			-107.45	190.474
233.002	-153.003			-112	215.002
234	-88.006			-142.004	211.596
				-150	216.002
Indomethacin
Group 1				Group 2				Group 3
control		indomethacin		control		indomethacin		control		indomethacin
x axis	y axis	x axis	y axis	x axis	y axis	x axis	y axis	x axis	y axis	x axis	y axis
-146.003	114.004	73	183.001	-247	20.025	139.04	192	-192	119.004	190.011	77.006
-112.018	172.003	86.006	150.003	-245.002	78.006	151	181	-181	131	109	142
-99	174.003	91	118	-165	158.013	157.003	188.003	-132.68	145.7	60	206
23.637	204.72	145.003	107	-83	217.002	175	179	60.24	205.94	-35.014	130
29.745	200.446	163	9	-6.512	250.714	186.011	178.003	182.33	147.34
151.402	91.167			17.908	236.877	191	173.003	209.2	128.61
153.844	87.097			35.816	195.364			230.36	105.01
181.52	56.165							198.61	39.08
Nimesulide
Group 1				Group 2				Group 3
control		nimesulide		control		nimesulide		control		nimesulide
x axis	y axis	x axis	y axis	x axis	y axis	x axis	y axis	x axis	y axis	x axis	y axis
113	173.003	26	206	-195	143.01	146	154.003	45	171.012	90.022	159.013
119004	166	72.007	207.882	-180	217	175	146	59.008	169	81.025	169
101	116	76.519	200.242	-104	153			149.003	129	109.005	146
97	85	135.122	146.521	-88	192			172.003	109	117.004	140.004
104	42	100.935	71.636	-70	241			172.003	78	114.004	126.004
199.003	45.011	190.476	61.869	-58	238.97			210.01	-6.708	138.004	78.007
204.002	-12.042			-35.01	228.73			173.003	-60
164.027	-176.003			131.89	161.99			169.742	-95.075
183.97	2.44
198.62	14.67
206.76	-54.935
